# Supplementary material for: MC EMiNEM Maps the Interaction Landscape of the Mediator
Source: PLoS Comput Biol. 2012 Jun 21;8(6):e1002568. doi: 10.1371/journal.pcbi.1002568 (PMC3380870; doi:10.1371/journal.pcbi.1002568)
Supplement: Dataset S1 — Attachment of effects to signal nodes. The attachment of effects to signal nodes displayed in Figure 4. A tab-separated text file, where the first column corresponds to the Mediator subunit and the second column corresponds to the attached gene. (TXT) [file pcbi.1002568.s001.txt]

Mediator subunit	Measured Effect
Med20	YHR055C
Med20	YLR031W
Med20	YMR197C
Med20	YDL165W
Med20	YGR240C
Med20	YPL118W
Med20	YMR296C
Med20	YDR232W
Med20	YDR313C
Med20	YKL007W
Med20	YDL167C
Med20	YDR119W
Med20	YPL228W
Med20	YDL125C
Med20	YPL189C-A
Med20	YFL012W
Med20	YGR220C
Med20	YDR258C
Med20	YGL162W
Med20	YBR234C
Med20	YEL072W
Med20	YMR178W
Med20	YIL043C
Med20	YPR097W
Med20	YNL056W
Med20	YLR189C
Med20	YPR131C
Med20	YOR238W
Med20	YKL142W
Med20	YGL079W
Med20	YNL104C
Med20	YGL131C
Med20	YOR107W
Med20	YPR114W
Med20	YLR002C
Med20	YJL143W
Med20	YMR029C
Med20	YGL157W
Med20	YOR186W
Med20	YNL156C
Med20	YNL106C
Med20	YJL047C-A
Med20	YHR041C
Med20	YHR086W
Med20	YOR125C
Med20	YOL113W
Med20	YJR132W
Med20	YKL014C
Med20	YNL280C
Med20	YDR505C
Med20	YOR281C
Med20	YEL017C-A
Med20	YER058W
Med20	YJR124C
Med20	YDR091C
Med20	YLR089C
Med20	YDL014W
Med20	YDR493W
Med20	YOR265W
Med20	YLR459W
Med20	YOR097C
Med20	YOL126C
Med20	YMR198W
Med20	YNR018W
Med20	YNL268W
Med20	YDL029W
Med20	YDR403W
Med20	YOL005C
Med20	YOR205C
Med20	YER114C
Med20	YKL173W
Med20	YNR013C
Med20	YLR173W
Med20	YOR020W-A
Med20	YBR035C
Med20	YDR092W
Med20	YGR133W
Med20	YDR357C
Med20	YBR128C
Med20	YJL050W
Med20	YOR136W
Med20	YLR336C
Med20	YMR121C
Med20	YGL037C
Med20	YJR057W
Med20	YLR297W
Med20	YBR068C
Med20	YOL001W
Med20	YGR229C
Med20	YOR092W
Med20	YOR381W
Med20	YOR351C
Med20	YIL062C
Med20	YIL107C
Med20	YGR068C
Med20	YOR140W
Med20	YHR053C
Med20	YIL003W
Med20	YJR144W
Med20	YDR175C
Med20	YER012W
Med20	YDR082W
Med20	YDR245W
Med20	YLR283W
Med20	YGR145W
Med20	YBR084W
Med20	YOR301W
Med20	YPL217C
Med20	YIR019C
Med20	YOR338W
Med20	YER088C
Med20	YOL038C-A
Med20	YEL023C
Med20	YJL134W
Med20	YLR313C
Med20	YLR196W
Med20	YMR306W
Med20	YLR201C
Med20	YPL031C
Med20	YBR059C
Med20	YNL053W
Med20	YDL120W
Med20	YPR005C
Med20	YPL093W
Med20	YIL067C
Med20	YBR220C
Med20	YPL050C
Med20	YDR510W
Med20	YFR040W
Med20	YBR021W
Med20	YHL034C
Med20	YMR325W
Med20	YBR086C
Med20	YDR462W
Med20	YOR357C
Med20	YGL068W
Med20	YDL157C
Med20	YDL013W
Med20	YDR260C
Med20	YGL008C
Med20	YLL049W
Med20	YKL216W
Med20	YCR024C-B
Med20	YGL055W
Med20	YIR038C
Med20	YOL007C
Med20	YGR270W
Med20	YER007W
Med20	YPL144W
Med20	YNL230C
Med20	YLR361C
Med20	YDL177C
Med20	YGR149W
Med20	YMR013C
Med20	YMR290C
Med20	YDR062W
Med20	YGR235C
Med20	YDL012C
Med20	YIR041W
Med20	YER092W
Med20	YMR139W
Med20	YJR002W
Med20	YOR066W
Med20	YPL163C
Med20	YML069W
Med20	YML124C
Med20	YGR168C
Med20	YGL250W
Med20	YDL147W
Med20	YIL002W-A
Med20	YER043C
Med20	YPR100W
Med20	YGR253C
Med20	YOR319W
Med20	YDR090C
Med20	YCR008W
Med20	YOR204W
Med20	YJR088C
Med20	YHR020W
Med20	YOR122C
Med20	YGR189C
Med20	YER113C
Med20	YHR039C
Med20	YOR355W
Med20	YDL128W
Med20	YOR262W
Med20	YBR010W
Med20	YAL044W-A
Med20	YDR183W
Med20	YJR015W
Med20	YGR036C
Med20	YBR283C
Med20	YGL226W
Med20	YDR513W
Med20	YOR010C
Med20	YBL068W
Med20	YGR232W
Med20	YJL186W
Med20	YER050C
Med20	YMR299C
Med20	YLL018C-A
Med20	YDR224C
Med20	YEL055C
Med20	YDR233C
Med20	YEL040W
Med20	YJL106W
Med20	YNL306W
Med20	YJL178C
Med20	YNR038W
Med20	YDR268W
Med20	YIL138C
Med20	YBR247C
Med20	YPR117W
Med20	YLR347C
Med20	YOR040W
Med20	YBR295W
Med20	YDR381C-A
Med20	YJL196C
Med20	YPL092W
Med20	YDR282C
Med20	YHR194W
Med20	YNR045W
Med20	YNL090W
Med20	YEL042W
Med20	YBR082C
Med20	YNL138W
Med20	YJR085C
Med20	YJR080C
Med20	YDR324C
Med20	YLR401C
Med20	YAL030W
Med20	YER156C
Med20	YPL051W
Med20	YGL182C
Med20	YOR175C
Med20	YNL037C
Med20	YIL070C
Med20	YPL207W
Med20	YBR079C
Med20	YMR307W
Med20	YJR131W
Med20	YDR310C
Med20	YEL036C
Med20	YGL077C
Med20	YMR309C
Med20	YOR099W
Med20	YDR415C
Med20	YOR114W
Med20	YHR199C
Med20	YOR148C
Med20	YGR147C
Med20	YMR048W
Med20	YOR177C
Med20	YGR162W
Med20	YPL272C
Med20	YMR086W
Med20	YMR225C
Med20	YLR083C
Med20	YKR055W
Med20	YGL159W
Med20	YBR015C
Med20	YNL186W
Med20	YCR034W
Med20	YDL108W
Med20	YML011C
Med20	YGL227W
Med20	YDR506C
Med20	YPL049C
Med20	YBR187W
Med20	YMR119W
Med20	YGR040W
Med20	YGL087C
Med20	YDL101C
Med20	YKR056W
Med20	YBL059C-A
Med20	YGR128C
Med20	YPR017C
Med20	YAR020C
Med20	YKR072C
Med20	YDL103C
Med20	YHL003C
Med20	YNR048W
Med20	YHR083W
Med20	YLR202C
Med20	YGL142C
Med20	YER071C
Med20	YPL076W
Med20	YML110C
Med20	YNR069C
Med20	YER077C
Med20	YGR153W
Med20	YDR079C-A
Med20	YOR332W
Med20	YGL078C
Med20	YNL288W
Med20	YHR202W
Med20	YDR275W
Med20	YOL129W
Med20	YFR041C
Med20	YKL006C-A
Med20	YDL105W
Med20	YPL064C
Med20	YBL038W
Med20	YJR006W
Med20	YJR122W
Med20	YOR390W
Med20	YGL171W
Med20	YCL036W
Med20	YPL046C
Med20	YDR433W
Med20	YNR068C
Med20	YLR426W
Med20	YBL102W
Med20	YFL020C
Med20	YMR150C
Med20	YOR150W
Med20	YNL112W
Med20	YBR164C
Med20	YGR275W
Med20	YPL225W
Med20	YFR045W
Med20	YKR105C
Med20	YDL218W
Med20	YPR188C
Med20	YKR064W
Med20	YJL198W
Med20	YBR109C
Med20	YLR213C
Med20	YNL323W
Med20	YPR067W
Med20	YGR159C
Med20	YDL085C-A
Med20	YDL092W
Med20	YNL206C
Med20	YER010C
Med20	YCR024C-A
Med20	YGL011C
Med20	YCL069W
Med20	YOR270C
Med20	YLR304C
Med20	YDR373W
Med20	YOL002C
Med20	YEL005C
Med20	YMR215W
Med20	YBR024W
Med20	YKL220C
Med20	YIR018W
Med20	YKR065C
Med20	YPL241C
Med20	YJL055W
Med20	YHR142W
Med20	YER094C
Med20	YPL098C
Med20	YIL157C
Med20	YLR010C
Med20	YOL071W
Med20	YNR032C-A
Med20	YOR243C
Med20	YFR027W
Med20	YIR036W-A
Med20	YBL039C
Med20	YLL042C
Med20	YDR432W
Med20	YGR167W
Med20	YGL129C
Med20	YBR276C
Med20	YPL178W
Med20	YAL021C
Med20	YDL164C
Med20	YOR008C
Med20	YPR133W-A
Med20	YOR304W
Med20	YHR110W
Med20	YHR170W
Med20	YLR181C
Med20	YGR207C
Med20	YJL062W-A
Med20	YOL043C
Med20	YBR249C
Med20	YBR090C
Med20	YOR394W
Med20	YMR131C
Med20	YMR310C
Med20	YBR004C
Med20	YDR378C
Med20	YBR297W
Med20	YPR004C
Med20	YGR289C
Med20	YOL012C
Med20	YDR078C
Med20	YLR372W
Med20	YGR227W
Med20	YOR126C
Med20	YJL047C
Med20	YOR108W
Med20	YBL016W
Med20	YGL100W
Med20	YGR084C
Med20	YOR074C
Med20	YCR084C
Med20	YDR508C
Med20	YGR200C
Med20	YLR011W
Med20	YNL084C
Med20	YDR315C
Med20	YGL166W
Med20	YJR049C
Med20	YML078W
Med20	YJR143C
Med20	YHR124W
Med20	YJR065C
Med20	YKL160W
Med20	YGL242C
Med20	YDR277C
Med20	YIL152W
Med20	YMR171C
Med20	YHR007C
Med20	YOR339C
Med20	YOR032W-A
Med20	YPL071C
Med20	YIR037W
Med20	YML001W
Med20	YGL192W
Med20	YIR036C
Med20	YKR103W
Med20	YKL013C
Med20	YLR276C
Med20	YPL065W
Med20	YOR067C
Med20	YGR250C
Med20	YDR071C
Med20	YGL081W
Med20	YFL010C
Med20	YJR017C
Med20	YMR099C
Med20	YCR025C
Med20	YIL014W
Med20	YGL186C
Med20	YKL058W
Med20	YOR367W
Med20	YKL068W
Med20	YLR420W
Med20	YLL006W
Med20	YLR209C
Med20	YNL006W
Med20	YFR052W
Med20	YPR035W
Med20	YKL078W
Med20	YMR293C
Med20	YBL091C-A
Med20	YBR202W
Med20	YMR212C
Med20	YLR005W
Med20	YOR327C
Med20	YMR022W
Med20	YLR030W
Med20	YHR182W
Med20	YKL040C
Med20	YLR211C
Med20	YBR236C
Med20	YNL284C
Med20	YKR024C
Med20	YGL183C
Med20	YOR368W
Med20	YKL004W
Med20	YLR241W
Med20	YIR006C
Med20	YOR119C
Med20	YKL053C-A
Med20	YEL057C
Med20	YOR215C
Med20	YGL154C
Med20	YGR274C
Med20	YBR148W
Med20	YJL140W
Med20	YBL080C
Med20	YJR001W
Med20	YKL224C
Med20	YHR070W
Med20	YPL282C
Med20	YDR331W
Med20	YKR068C
Med20	YML034W
Med20	YAL040C
Med20	YKL119C
Med20	YNL310C
Med20	YCR104W
Med20	YGR191W
Med20	YPR107C
Med20	YER163C
Med20	snR60
Med20	tS(AGA)L
Med31	YCL050C
Med31	YER075C
Med31	YOR094W
Med31	YHR097C
Med31	R0020C
Med31	YFL053W
Med31	YML015C
Med31	YPR062W
Med31	YNR044W
Med31	YHR084W
Med31	YOR242C
Med31	YDR096W
Med31	YHR059W
Med31	YAL051W
Med31	YKL116C
Med31	YHR129C
Med31	YGL058W
Med31	YML100W
Med31	YGR292W
Med31	YMR194C-A
Med31	YFR012W
Med31	YGL174W
Med31	YBL005W
Med31	YDR514C
Med31	YDR451C
Med31	YIL007C
Med31	YNR023W
Med31	YDR089W
Med31	YJL213W
Med31	YBR215W
Med31	YEL041W
Med31	YOR384W
Med31	YBR227C
Med31	YML021C
Med31	YHR048W
Med31	YGL127C
Med31	YNL192W
Med31	YMR219W
Med31	YFL034C-B
Med31	YKL062W
Med31	R0040C
Med31	YMR074C
Med31	YMR269W
Med31	YMR194C-B
Med31	YLR452C
Med31	YGR080W
Med31	YLR323C
Med31	YMR247C
Med31	YPR106W
Med31	YGR058W
Med31	YLR243W
Med31	YDL024C
Med31	YJL108C
Med31	YHR056C
Med31	YPL152W
Med31	YLR049C
Med31	YLR440C
Med31	YER073W
Med31	YGR287C
Med31	YMR276W
Med31	YLR156W
Med31	YAL049C
Med31	YDL139C
Med31	YCR014C
Med31	YDR342C
Med31	YGR185C
Med31	YNL078W
Med31	YPL170W
Med31	YPR025C
Med31	YDR068W
Med31	YGL246C
Med31	YMR073C
Med31	YDR067C
Med31	YGL122C
Med31	YKL189W
Med31	YPL041C
Med31	YMR052W
Med31	YBR299W
Med31	YJL016W
Med31	YNL029C
Med31	YJL013C
Med31	YKL183W
Med31	YIL083C
Med31	YMR072W
Med31	YKL161C
Med31	YDL241W
Med31	YAR029W
Med31	YMR068W
Med31	YMR066W
Med31	YDR527W
Med31	YCR100C
Med31	YMR075W
Med31	YHR185C
Med31	YGL210W
Med31	YJR134C
Med31	YNL142W
Med31	YHR054C
Med31	YJR016C
Med31	YDR251W
Med31	YHR192W
Med31	YLR170C
Med31	YKR022C
Med31	YBL033C
Med31	YKR045C
Med31	YGR143W
Med31	YKL127W
Med31	YJL115W
Med31	YGR010W
Med31	YNR003C
Med31	YMR060C
Med31	YNR024W
Med31	YIL154C
Med31	YOR394C-A
Med31	YKL120W
Med31	YGL018C
Med31	YPR108W
Med31	YDR480W
Med31	YMR063W
Med31	YOL003C
Med31	YMR205C
Med31	YJL121C
Med31	YNL317W
Med31	YBL046W
Med31	YLR026C
Med31	YHR005C
Med31	YLR265C
Med31	YPR040W
Med31	YFR015C
Med31	YLL025W
Med31	YML006C
Med31	YOR042W
Med31	YPL056C
Med31	YOR216C
Med31	R0030W
Med31	YER070W
Med31	YLR447C
Med31	YJL216C
Med31	YHR088W
Med31	YDR343C
Med31	YHR076W
Med31	YLR161W
Med31	YOL124C
Med31	YER167W
Med31	YGR130C
Med31	YPR143W
Med31	YKR037C
Med31	YLR157W-D
Med31	YLR159W
Med31	YFL047W
Med31	R0010W
Med31	YBR088C
Med31	YPL108W
Med31	YDL100C
Med31	YDR063W
Med31	YEL071W
Med31	YDR303C
Med31	YLR346C
Med31	YLR254C
Med31	YKL049C
Med31	YJR005C-A
Med31	YDR529C
Med31	YNR007C
Med31	YLR258W
Med31	YHL021C
Med31	YML046W
Med31	YDL099W
Med31	YOR021C
Med31	YDR177W
Med31	YBR183W
Med31	YHR167W
Med31	YDL173W
Med31	YDL077C
Med31	YKR104W
Med31	YDR030C
Med31	YER051W
Med31	YOR273C
Med31	YCR099C
Med31	YPL055C
Med31	YBR040W
Med31	YDR207C
Med31	YBR230C
Med31	YLR128W
Med31	YOR020C
Med2	YPR098C
Med2	YIL014C-A
Med2	YEL015W
Med2	YBR050C
Med2	YML116W
Med2	YDR072C
Med2	YMR039C
Med2	YOL070C
Med2	YMR266W
Med2	YLR256W-A
Med2	YDR113C
Med2	YPL061W
Med2	YNL180C
Med2	YLR054C
Med2	YDR482C
Med2	YDL215C
Med2	YKL051W
Med2	YMR148W
Med2	YGR019W
Med2	YLR342W-A
Med2	YGR027W-A
Med2	YAR070C
Med2	YOR267C
Med2	YLR109W
Med2	YDR098C-B
Med2	YML079W
Med2	YDL046W
Med2	YPL036W
Med2	YGR065C
Med2	YOR374W
Med2	YOL162W
Med2	YGR154C
Med2	YNL277W
Med2	YOR142W
Med2	YMR255W
Med2	YDR253C
Med2	YNL241C
Med2	YHL019C
Med2	YPR037C
Med2	YJR149W
Med2	YLR084C
Med2	YNL202W
Med2	YLR099C
Med2	YLR014C
Med2	YDL244W
Med2	YLR307W
Med2	YDR316W-A
Med2	YLR364W
Med2	YGR142W
Med2	YGR264C
Med2	YPR042C
Med2	YBR281C
Med2	YGR038W
Med2	YMR051C
Med2	YLR227W-B
Med2	YDR261C-C
Med2	YJR119C
Med2	YDL049C
Med2	YCL021W-A
Med2	YML040W
Med2	YNL054W-A
Med2	YDR044W
Med2	YER178W
Med2	YKR061W
Med2	YIR027C
Med2	YHR214C-C
Med2	YDR017C
Med2	YDR435C
Med2	YFL058W
Med2	YDR161W
Med2	YER062C
Med2	YOR285W
Med2	YDR501W
Med2	YDR400W
Med2	YNL033W
Med2	YGR244C
Med2	YHR046C
Med2	YDL005C
Med2	YDR365W-B
Med2	YLR327C
Med2	YOR027W
Med2	YLR266C
Med2	YLR228C
Med2	YLR227W-A
Med2	YLR072W
Med2	YOR347C
Med2	YOL041C
Med2	YOL164W-A
Med2	YEL062W
Med2	YGL172W
Med2	YDL021W
Med2	YOR316C-A
Med2	YKL029C
Med2	YHR112C
Med2	YGR234W
Med2	YCR004C
Med2	YPL060W
Med2	YNL208W
Med2	YAL037C-A
Med2	YDR516C
Med2	YLR256W
Med2	YJR029W
Med2	YMR241W
Med2	YKR041W
Med2	YHR211W
Med2	YLR431C
Med2	YGR161C-C
Med2	YDL086W
Med2	YHR104W
Med2	YHR214C-D
Med2	YDR055W
Med2	YDL110C
Med2	YOR049C
Med2	YMR027W
Med2	YGR110W
Med2	YBR012W-A
Med2	YGR038C-A
Med2	YLR343W
Med2	YNL064C
Med2	YDR287W
Med2	YIR042C
Med2	YMR281W
Med2	YBR001C
Med2	YGR059W
Med2	YOR155C
Med2	YNL239W
Med2	YLR268W
Med2	YMR252C
Med2	YOR163W
Med2	YOL105C
Med2	YHR214C-B
Med2	YDR316W-B
Med2	YGR161C-D
Med2	YNL182C
Med2	YDR541C
Med2	YPL245W
Med2	YML097C
Med2	YMR253C
Med2	YBR213W
Med2	YDR216W
Med2	YDR371W
Med2	YHR071W
Med2	YHR214C-E
Med2	YOR264W
Med2	YPL257W-A
Med2	YNL231C
Med2	YJL159W
Med2	YJL125C
Med2	YKL103C
Med2	YGR027W-B
Med2	YFL059W
Med2	YMR191W
Med2	YIL120W
Med2	YMR256C
Med2	YDL066W
Med2	YJR078W
Med2	YNL071W
Med2	YMR251W-A
Med2	YDR391C
Med2	YDR345C
Med2	YDR210C-C
Med2	YBL032W
Med2	YGL071W
Med2	YBL063W
Med2	YIL046W
Med2	YPR054W
Med2	YIR034C
Med2	YCL048W
Med2	YER057C
Med2	YNR060W
Med2	YER137C-A
Med2	YAL063C
Med2	YDR222W
Med2	YKL164C
Med2	YPR065W
Med2	YPR158C-C
Med2	YJL151C
Med2	YOR289W
Med2	YKR049C
Med2	YDR098C-A
Med2	YNL333W
Med2	YJL161W
Med2	YJR026W
Med2	YGL026C
Med2	YOR153W
Med2	YIL051C
Med2	YKL096W
Med2	YDR210C-D
Med2	YDR226W
Med2	YNL019C
Med2	YPR184W
Med2	YDR481C
Med2	YHR063C
Med2	YAR042W
Med2	YKR013W
Med2	YMR271C
Med2	YOR172W
Med2	YJR139C
Med2	YAR010C
Med2	YER159C-A
Med2	YJL068C
Med2	YBR052C
Med2	YPR167C
Med2	YHR169W
Med2	YOR212W
Med2	YBL001C
Med2	YDR365W-A
Med2	YER159C
Med2	YOR185C
Med2	YMR303C
Med2	YLR439W
Med2	YPR158C-D
Med2	YJR091C
Med2	YNR001C
Med2	YER042W
Med2	YNL015W
Med2	YPL110C
Med2	YER145C
Med2	YBR012W-B
Med2	YML045W-A
Med2	YGR032W
Med2	YFR034C
Med2	YOL151W
Med2	YDR472W
Med2	YPR137C-B
Med2	YJL133C-A
Med2	YDR032C
Med2	YOR375C
Med2	YOL104C
Med2	YGL224C
Med2	YLR108C
Med2	YNL097C-B
Med2	YAR069C
Med2	YJL052W
Med2	YOR142W-B
Med2	YPR033C
Med2	YOR110W
Med2	YKL043W
Med2	YOR161C
Med2	YLR413W
Med2	YKL218C
Med2	YOR028C
Med2	YJL069C
Med2	YGR038C-B
Med2	YKR003W
Med2	YKL067W
Med2	YLR050C
Med2	YDR011W
Med2	YNL300W
Med2	YDR261C-D
Med2	YNR046W
Med2	YJL136W-A
Med2	YNR055C
Med2	YBR111C
Med2	YJR027W
Med2	YOL163W
Med2	YFR047C
Med2	YOL082W
Med2	YIL103W
Med2	YPL082C
Med2	YPR137C-A
Med2	YGR146C-A
Med2	YGR045C
Med2	YLL052C
Med2	YOR271C
Med2	YDR319C
Med2	YDR018C
Med2	YGR044C
Med2	YDL022W
Med2	YCR060W
Med2	YDR005C
Med2	YAL037W
Med2	YOL080C
Med2	YDL174C
Med2	YPR158W-A
Med2	YEL066W
Med2	YMR017W
Med2	YLR053C
Med2	YOR142W-A
Med2	YEL059C-A
Med2	YLR157C-A
Med2	YMR272W-B
Med2	YGR008C
Med2	YIL111W
Med2	YNL332W
Med2	YOL103W-A
Med2	YMR038C
Med2	YMR093W
Med2	YER177W
Med2	YPR158W-B
Med2	YHR210C
Med2	YHL048W
Med2	YHL012W
Med2	YGR286C
Med2	YJR025C
Med2	YBL002W
Med2	YML045W
Med2	YPL271W
Med2	YDL137W
Med2	YJR094C
Med2	YJR028W
Med2	YJR156C
Med2	YPL268W
Med2	YLL053C
Med2	YNL054W-B
Med7C	YLL027W
Med7C	YHR209W
Med7C	YPR008W
Med7C	YPL171C
Med7C	YIL143C
Med7C	YGR266W
Med7C	YGR121C
Med7C	YDL003W
Med7C	YJL083W
Med7C	YDR035W
Med7C	YGL199C
Med7C	YDR262W
Med7C	YIL053W
Med7C	YBR045C
Med7C	YDL227C
Med7C	YOR197W
Med7C	YKL170W
Med7C	YIR010W
Med7C	YOR342C
Med7C	YGL062W
Med7C	YMR244W
Med7C	YDL071C
Med7C	YGL104C
Med7C	YNL294C
Med7C	YHR136C
Med7C	YBL058W
Med7C	YKL107W
Med7C	YCR065W
Med7C	YGR057C
Med7C	YOR249C
Med7C	YJL092W
Med7C	YML018C
Med7C	YJL066C
Med7C	YGR060W
Med7C	YFL003C
Med7C	YAL039C
Med7C	YGL033W
Med7C	YJR024C
Med7C	YBR162C
Med7C	YMR114C
Med7C	YKR028W
Med7C	YDL090C
Med7C	YGR156W
Med7C	YDL190C
Med7C	YLR360W
Med7C	YKL145W-A
Med7C	YDR033W
Med7C	YGR123C
Med7C	YLR436C
Med7C	YGL229C
Med7C	YER056C
Med7C	YDL007W
Med7C	YNL115C
Med7C	YBR112C
Med7C	YBL052C
Med7C	YDR244W
Med7C	YDL072C
Med7C	YIL097W
Med7C	YNL325C
Med7C	YML119W
Med7C	YER116C
Med7C	YMR153W
Med7C	YAR018C
Med7C	YPR074C
Med7C	YMR319C
Med7C	YOR350C
Med7C	YMR179W
Med7C	YDL168W
Med7C	YAL019W
Med7C	YBR273C
Med7C	YMR199W
Med7C	YML007W
Med7C	YFL034C-A
Med7C	YHR172W
Med7C	YLR250W
Med7C	YGL161C
Med7C	YOR359W
Med7C	YDR197W
Med7C	YOR222W
Med7C	YDR302W
Med7C	YKL068W-A
Med7C	YGL141W
Med7C	YJR072C
Med7C	YDR267C
Med7C	YOR103C
Med7C	YOR058C
Med7C	YDR168W
Med7C	YOL089C
Med7C	YIL050W
Med7C	YOR031W
Med7C	YNR009W
Med7C	YOR334W
Med7C	YPR141C
Med7C	YLR424W
Med7C	YNL212W
Med7C	YPL253C
Med7C	YLR278C
Med7C	YGR186W
Med7C	YHL035C
Med7C	YHL043W
Med7C	YNL036W
Med7C	YOL149W
Med7C	YOR130C
Med7C	YJL181W
Med7C	YLR104W
Med7C	YNL074C
Med7C	YHR007C-A
Med7C	YER173W
Med7C	YLR183C
Med7C	YOL155C
Med7C	YOR059C
Med7C	YDL055C
Med7C	YBR104W
Med7C	YPL263C
Med7C	YOR007C
Med7C	YGL200C
Med7C	YKL048C
Med7C	YPL105C
Med7C	YPL070W
Med7C	YIR011C
Med7C	YIL139C
Med7C	YKL188C
Med7C	YNL315C
Med7C	YER140W
Med7C	YHR018C
Med7C	YBR170C
Med7C	YDL211C
Med7C	YBR268W
Med7C	YBR026C
Med7C	YLR143W
Med7C	YLR126C
Med7C	YPL240C
Med7C	YPL053C
Med7C	YKR015C
Med7C	YDL060W
Med7C	YHR075C
Med7C	YGR209C
Med7C	YNL154C
Med7C	YGL009C
Med7C	YDR427W
Med7C	YDR309C
Med7C	YER095W
Med7C	YKR004C
Med7C	YIL124W
Med7C	YAL011W
Med7C	YPR137W
Med7C	YNL304W
Med7C	YER055C
Med7C	YLR315W
Med7C	YPL106C
Med7C	YOR147W
Med7C	YNL062C
Med7C	YOR129C
Med7C	YKL145W
Med7C	YOR362C
Med7C	YBR049C
Med7C	YIL099W
Med7C	YMR078C
Med7C	YBR193C
Med7C	YML082W
Med7C	YKR100C
Med7C	YHR061C
Med7C	YMR054W
Med7C	YGL117W
Med7C	YLL040C
Med7C	YKR070W
Med7C	YJR039W
Med7C	YDR414C
Med7C	YDR471W
Med7C	YHR016C
Med7C	YGR023W
Med7C	YLR206W
Med7C	YPL018W
Med7C	YOR093C
Med7C	YPL153C
Med7C	YOR239W
Med7C	YER139C
Med7C	YOL123W
Med7C	YGR263C
Med7C	YMR087W
Med7C	YIL137C
Med7C	YOL056W
Med7C	YKL092C
Med7C	YBR034C
Med7C	YOR085W
Med7C	YOR284W
Med7C	YER072W
Med7C	YMR110C
Med7C	YJR044C
Med7C	YOR124C
Med7C	YLR107W
Med7C	YPL252C
Med7C	YIL169C
Med7C	YOR017W
Med7C	YNL189W
Med7C	YER049W
Med7C	YBR280C
Med7C	YGL181W
Med7C	YDL240W
Med7C	YPL127C
Med7C	YLR357W
Med7C	YNL082W
Med7C	YGL148W
Med7C	YKL023C-A
Med7C	YGR013W
Med7C	YDR330W
Med7C	YJR019C
Med7C	YLR182W
Med7C	YNL225C
Med7C	YHR115C
Med7C	YNL111C
Med7C	YLR225C
Med7C	YPL128C
Med7C	YPL139C
Med7C	YGR109C
Med7C	YGL133W
Med7C	YGR161C
Med7C	YDR392W
Med7C	YPR052C
Med7C	YMR292W
Med7C	YNR017W
Med7C	YJR055W
Med7C	YKL024C
Med7C	YEL030W
Med7C	YKL008C
Med7C	YMR291W
Med7C	YLR406C
Med7C	YOR223W
Med7C	YJL210W
Med7C	YOR013W
Med7C	YOL115W
Med7C	YMR062C
Med7C	YDR463W
Med7C	YDL132W
Med7C	YDL134C
Med7C	YKL165C
Med7C	YIL017C
Med7C	YOR006C
Med7C	YOL032W
Med7C	YDL042C
Med7C	YHR094C
Med7C	YKR009C
Med7C	YPL042C
Med7C	YDR386W
Med7C	YFR010W
Med7C	YOR373W
Med7C	YDL030W
Med7C	YBR002C
Med7C	YEL017W
Med7C	YKR029C
Med7C	YBL035C
Med7C	YDR151C
Med7C	YLL026W
Med7C	YBR137W
Med7C	YGR157W
Med7C	YML103C
Med7C	YJL193W
Med7C	YMR195W
Med7C	YPR145W
Med7C	YGR236C
Med7C	YOR349W
Med7C	YIR025W
Med7C	YPR053C
Med7C	YNL032W
Med7C	YPL030W
Med7C	YDR349C
Med7C	YGL040C
Med7C	YHR149C
Med7C	YGL244W
Med7C	YMR115W
Med7C	YDR247W
Med7C	YER101C
Med7C	YBR201W
Med7C	YOR023C
Med7C	YDR528W
Med7C	YPR104C
Med7C	YAR027W
Med7C	YLR380W
Med7C	YHR036W
Med7C	YDR444W
Med7C	YBR237W
Med7C	YDR116C
Med7C	YKL027W
Med7C	YAR075W
Med7C	YMR140W
Med7C	YJR101W
Med7C	YOL006C
Med7C	YHR044C
Med7C	YGL126W
Med7C	YBR060C
Med7C	YGL091C
Med7C	YMR070W
Med7C	YIL132C
Med7C	YHR106W
Med7C	YMR053C
Med7C	YDR093W
Med7C	YOR012W
Med7C	YPL109C
Med7C	YGL013C
Med7C	YJR082C
Med7C	YBR267W
Med7C	YOR288C
Med7C	YNL199C
Med7C	YMR043W
Med7C	YPL260W
Med7C	YPR138C
Med7C	YGR127W
Med7C	YBR180W
Med7C	YAR002C-A
Med7C	YER154W
Med7C	YER143W
Med7C	YGR252W
Med7C	YOR019W
Med7C	YKL210W
Med7C	YDR281C
Med7C	YLR197W
Med7C	YDR050C
Med7C	YOR117W
Med7C	YCL002C
Med7C	YDR027C
Med7C	YOR221C
Med7C	YHR179W
Med7C	YPR068C
Med7C	YPR045C
Med7C	YOL133W
Med7C	YGR056W
Med7C	YOR353C
Med7C	YKR098C
Med7C	YNL072W
Med7C	YBR047W
Med7C	YBL034C
Med7C	YDL142C
Med7C	YPL081W
Med7C	YMR149W
Med7C	YAL007C
Med7C	YPL158C
Med7C	YNL293W
Med7C	YPR155C
Med7C	YDL155W
Med7C	YGR066C
Med7C	YOR011W
Med7C	YKR048C
Med7C	YOR090C
Med7C	YLR389C
Med7C	YBL029W
Med7C	YBR005W
Med7C	YDR487C
Med7C	YGR203W
Med7C	YJL051W
Med7C	YMR152W
Med7C	YJR093C
Med7C	YMR106C
Med7C	YKR010C
Med7C	YKL124W
Med7C	YJR125C
Med7C	YBL085W
Med7C	YDR234W
Med7C	YER003C
Med7C	YGL050W
Med7C	YGR285C
Med7C	YDR028C
Med7C	YDR163W
Med7C	YLR300W
Med7C	YGR284C
Med7C	YDR515W
Med7C	YMR311C
Med7C	YOL025W
Med7C	YNL127W
Med7C	YNL191W
Med7C	YJL116C
Med7C	YOR220W
Med7C	YDL236W
Med7C	YPR075C
Med7C	YDR145W
Med7C	YBR056W
Med7C	YOR224C
Med7C	YDR051C
Med7C	YBR089C-A
Med7C	YOR157C
Med7C	YER027C
Med7C	YAL005C
Med7C	YIL092W
Med7C	YMR213W
Med7C	YOL038W
Med7C	YDR354W
Med7C	YGR092W
Med7C	YDR294C
Med7C	YOR025W
Med7C	YDR255C
Med7C	YDL199C
Med7C	YKL041W
Med7C	YBR214W
Med7C	tR(CCU)J
Med19	YGR129W
Med19	YPL147W
Med19	YCR095C
Med19	YCL008C
Med19	YCL056C
Med19	YHL029C
Med19	YCL044C
Med19	YCR063W
Med19	YDL243C
Med19	YGL197W
Med19	YPL024W
Med19	YHR109W
Med19	YDR464W
Med19	YCR081W
Med19	YCR007C
Med19	YCL017C
Med19	YCR044C
Med19	YCR027C
Med19	YMR211W
Med19	YGL251C
Med19	YHR057C
Med19	YDR198C
Med19	YCL026C-A
Med19	YKR092C
Med19	YOL013C
Med19	YDR304C
Med19	YOR022C
Med19	YCL026C-B
Med19	YJL191W
Med19	YDR320C
Med19	YIL047C-A
Med19	YCR002C
Med19	YOR080W
Med19	YBL113C
Med19	YKL198C
Med19	YDR502C
Med19	YKL023W
Med19	YFR035C
Med19	YCR093W
Med19	YCR048W
Med19	YDR428C
Med19	YDR065W
Med19	YDR061W
Med19	YOL130W
Med19	YHR218W-A
Med19	YGL212W
Med19	YCR094W
Med19	YHR067W
Med19	YER126C
Med19	YBR231C
Med19	YMR267W
Med19	YCL032W
Med19	YCR038C
Med19	YJL037W
Med19	YGR271W
Med19	YCR020C
Med19	YCR059C
Med19	YCL049C
Med19	YKL181W
Med19	YBR195C
Med19	YDR257C
Med19	YNL128W
Med19	YFR042W
Med19	YCR073W-A
Med19	YCL057C-A
Med19	YBL093C
Med19	YCL014W
Med19	YFR036W
Med19	YCR072C
Med19	YCR086W
Med19	YIL131C
Med19	YLR121C
Med19	YIL024C
Med19	YPR070W
Med19	YCR003W
Med19	YCR075W-A
Med19	YCL033C
Med19	YCR079W
Med19	YKR026C
Med19	YDL159W
Med19	YCR053W
Med19	YMR184W
Med19	YCR082W
Med19	YCL030C
Med19	YHR219W
Med19	YJL035C
Med19	YLR233C
Med19	YGL179C
Med19	YNL107W
Med19	YKL208W
Med19	YCR071C
Med19	YDL138W
Med19	YKL114C
Med19	YJR148W
Med19	YMR275C
Med19	YGL067W
Med19	YFR026C
Med19	YFR019W
Med19	YPR016C
Med19	YCR026C
Med19	YLR326W
Med19	YCL005W
Med19	YPR063C
Med19	YIL159W
Med19	YMR222C
Med19	YCR020C-A
Med19	YPL083C
Med19	YCR035C
Med19	YPR162C
Med19	YCR051W
Med19	YCR057C
Med19	YPR204W
Med19	YCL057W
Med19	YMR013W-A
Med19	YCL029C
Med19	YDL230W
Med19	YDR034C
Med19	YDL104C
Med19	YCR019W
Med19	YFL057C
Med19	YCL054W
Med19	YNL261W
Med19	YGR212W
Med19	YGR172C
Med19	YCL005W-A
Med19	YJL110C
Med19	YGL234W
Med19	YBL112C
Med19	YER129W
Med19	YGR091W
Med19	YEL047C
Med19	YIL164C
Med19	YCL055W
Med19	YNL035C
Med19	YMR182C
Med19	YEL077C
Med19	YDR173C
Med19	YDL131W
Med19	YCR089W
Med19	YCR076C
Med19	YGL223C
Med19	YCR036W
Med19	YCL028W
Med19	YOR356W
Med19	YCL037C
Med19	YEL027W
Med19	YKL001C
Med19	YCR042C
Med19	YIL047C
Med19	YCL043C
Med19	YNL058C
Med19	YLR362W
Med19	YDL193W
Med19	YCR066W
Med19	YER045C
Med19	YCL001W
Med19	YCL068C
Med19	YCL004W
Med19	YLR257W
Med19	YFL056C
Med19	YBR022W
Med19	YOL164W
Med19	YGR213C
Med19	YPL210C
Med19	YCR067C
Med19	YPR115W
Med19	YCR037C
Med19	YER150W
Med19	YHL050C
Med19	YCL061C
Med19	YNL204C
Med19	YFR039C
Med19	YNL012W
Med19	YNR053C
Med19	YCR011C
Med19	YHR139C
Med19	YER186C
Med19	YCR047C
Med19	YCR028C-A
Med19	YCL016C
Med19	YCR024C
Med19	YCL024W
Med19	YCL059C
Med19	YCL034W
Med19	YCL011C
Med19	YDR285W
Med19	YER180C
Med19	YCR009C
Med19	YML076C
Med19	YDR478W
Med19	YJL077C
Med19	YCL051W
Med19	YCR052W
Med19	YCR069W
Med19	YCL012C
Med19	YOR370C
Med19	YCR046C
Med19	YGL247W
Med19	YCR075C
Med19	YER028C
Med19	YOL066C
Med19	YCR073C
Med19	YCL052C
Med19	YLR032W
Med19	snR74
Med19	snR191
Med19	tK(CUU)F
Med19	snR75
Med19	snR73
Med7N	YKR011C
Med7N	YBL049W
Med7N	YBR067C
Med7N	YLR270W
Med7N	YBR184W
Med7N	YML075C
Med7N	YBR208C
Med7N	YMR274C
Med7N	YLR178C
Med7N	YDL025C
Med7N	YHR092C
Med7N	YHR032W
Med7N	YBR265W
Med7N	YLL039C
Med7N	YDR083W
Med7N	YDL154W
Med7N	YJL078C
Med7N	YBR173C
Med7N	YGR108W
Med7N	YBR269C
Med7N	YMR196W
Med7N	YLR328W
Med7N	YPL222W
Med7N	YLL050C
Med7N	YNL216W
Med7N	YOL136C
Med7N	YER036C
Med7N	YPL279C
Med7N	YER115C
Med7N	YHR015W
Med7N	YLR403W
Med7N	YEL044W
Med7N	YDR042C
Med7N	YLR237W
Med7N	YNL018C
Med7N	YAR073W
Med7N	YBR039W
Med7N	YNL173C
Med7N	YOR101W
Med7N	YNL327W
Med7N	YLR142W
Med7N	YNR067C
Med7N	YNL044W
Med7N	YFR012W-A
Med7N	YEL007W
Med7N	YPL157W
Med7N	YFL018C
Med7N	YMR226C
Med7N	YEL046C
Med7N	YBR083W
Med7N	YHL028W
Med7N	YFL038C
Med7N	YNR061C
Med7N	YER060W
Med7N	YJL157C
Med7N	YJR147W
Med7N	YOR315W
Med7N	YPL111W
Med7N	YBR158W
Med7N	YER124C
Med7N	YML051W
Med7N	YPL256C
Med7N	YFR055W
Med7N	YIL119C
Med7N	YDR073W
Med7N	YGL010W
Med7N	YNL141W
Med7N	YDR384C
Med7N	YDL004W
Med7N	YBL098W
Med7N	YLR355C
Med7N	YIL055C
Med7N	YER014W
Med7N	YDL130W-A
Med7N	YCL038C
Med7N	YJR159W
Med7N	YMR042W
Med7N	YLR231C
Med7N	YIR030C
Med7N	YGR260W
Med7N	YHR157W
Med7N	YBR230W-A
Med7N	YGR031W
Med7N	YER179W
Med7N	YKL151C
Med7N	YOR137C
Med7N	YAR050W
Med7N	YBR218C
Med7N	YPL032C
Med7N	YLR059C
Med7N	YMR230W-A
Med7N	YOR095C
Med7N	YPR082C
Med7N	YAL063C-A
Med7N	YGR004W
Med7N	YNL135C
Med7N	YOR179C
Med7N	YJL197W
Med7N	YCL035C
Med7N	YNL066W
Med7N	YGL028C
Med7N	YCR083W
Med7N	YPR013C
Med7N	YLR205C
Med7N	YLR399C
Med7N	YLR356W
Med7N	YPL057C
Med7N	YKL117W
Med7N	YGL209W
Med7N	YBR145W
Med7N	YLR267W
Med7N	YHR216W
Med7N	YEL032W
Med7N	YLR312C
Med7N	YOR071C
Med7N	YDL198C
Med7N	YHR143W
Med7N	YDR059C
Med7N	YGL007C-A
Med7N	YLR260W
Med7N	YDR539W
Med7N	YBR174C
Med7N	YDL053C
Med7N	YGR132C
Med7N	YBR296C
Med7N	YKL150W
Med7N	YBR071W
Med7N	YKL185W
Med7N	YPR002W
Med7N	YGR102C
Med7N	YMR041C
Med7N	YGL156W
Med7N	YIL155C
Med7N	YKL112W
Med7N	YOL026C
Med7N	YMR015C
Med7N	YHR049W
Med7N	YLR130C
Med7N	YAL062W
Med7N	YLR263W
Med7N	YGL205W
Med7N	YDR538W
Med7N	YBR212W
Med7N	YOL052C
Med7N	YNL034W
Med7N	YPR119W
Med7N	YLR180W
Med7N	YDL246C
Med7N	YDL179W
Med15	YHR215W
Med15	YPR187W
Med15	YJL065C
Med15	YBR271W
Med15	YFR018C
Med15	YNL292W
Med15	YOR324C
Med15	YKL100C
Med15	YEL063C
Med15	YBR222C
Med15	YER146W
Med15	YOR026W
Med15	YGR055W
Med15	YPR190C
Med15	YGL155W
Med15	YGL147C
Med15	YPR026W
Med15	YDR372C
Med15	YHR028C
Med15	YOR340C
Med15	YGR034W
Med15	YLL011W
Med15	YJL060W
Med15	YDR223W
Med15	YGR241C
Med15	YDR156W
Med15	YNL002C
Med15	YJR003C
Med15	YPL189W
Med15	YJL122W
Med15	YOR388C
Med15	YOL083W
Med15	YKR038C
Med15	YOR091W
Med15	YLR186W
Med15	YDR448W
Med15	YBR147W
Med15	YDR365C
Med15	YOL147C
Med15	YGR072W
Med15	YER056C-A
Med15	YFR011C
Med15	YDL035C
Med15	YDR533C
Med15	YCL019W
Med15	YPL154C
Med15	YJL089W
Med15	YNL075W
Med15	YHR089C
Med15	YBR167C
Med15	YGR282C
Med15	YLR299W
Med15	YDR518W
Med15	YBL003C
Med15	YLR449W
Med15	YKR069W
Med15	YOR287C
Med15	YLR080W
Med15	YMR239C
Med15	YGL215W
Med15	YLR051C
Med15	YDL150W
Med15	YFR028C
Med15	YGR158C
Med15	YKL174C
Med15	YBL051C
Med15	YGL023C
Med15	YAL017W
Med15	YDR034C-D
Med15	YGR245C
Med15	YFL055W
Med15	YGR070W
Med15	YPL224C
Med15	YMR083W
Med15	YMR265C
Med15	YIL052C
Med15	YOL017W
Med15	YNL246W
Med15	YOL030W
Med15	YOR343W-B
Med15	YBR150C
Med15	YHR174W
Med15	YDR404C
Med15	YBL099W
Med15	YOR106W
Med15	YMR236W
Med15	YNL314W
Med15	YDR169C
Med15	YOL051W
Med15	YNL045W
Med15	YBR243C
Med15	YMR112C
Med15	YLR454W
Med15	YGR074W
Med15	YDR449C
Med15	YBR084C-A
Med15	YDR120C
Med15	YIR039C
Med15	YFR021W
Med15	YFL062W
Med15	YBR043C
Med15	YML101C
Med15	YNL031C
Med15	YPL058C
Med15	YNL242W
Med15	YNL222W
Med15	YLR412W
Med15	YBR130C
Med15	YDR210W-B
Med15	YOL019W
Med15	YNR004W
Med15	YNL211C
Med15	YOL111C
Med15	YMR297W
Med15	YDR479C
Med15	YHR127W
Med15	YBR288C
Med15	YHR013C
Med15	YLR027C
Med15	YML077W
Med15	YDR399W
Med15	YFL021W
Med15	YLR363C
Med15	YOL109W
Med15	YOR312C
Med15	YHR069C
Med15	YDR452W
Med15	YBL071W-A
Med15	YNL289W
Med15	YJL096W
Med15	YDR009W
Med15	YIL066C
Med15	YJL189W
Med15	YPL270W
Med15	YIL019W
Med15	YDL201W
Med15	YIL150C
Med15	YOR227W
Med15	YKL191W
Med15	YJL070C
Med15	YDR264C
Med15	YBR011C
Med15	YPR036W-A
Med15	YDR523C
Med15	YOR298C-A
Med15	YHL036W
Med15	YJL148W
Med15	YMR158W
Med15	YML132W
Med15	YFL004W
Med15	YKR089C
Med15	YLR287C
Med15	YMR260C
Med15	YDR185C
Med15	YBR061C
Med15	YHR078W
Med15	YDR270W
Med15	YIL026C
Med15	YLR352W
Med15	YGR121W-A
Med15	YLR009W
Med15	YLR153C
Med15	YOL128C
Med15	YLR074C
Med15	YOR159C
Med15	YJL164C
Med15	YKL018W
Med15	YBL057C
Med15	YOL049W
Med15	YBR076W
Med15	YIL147C
Med15	YLR023C
Med15	YMR286W
Med15	YHR037W
Med15	YNL108C
Med15	YKL157W
Med15	YER158C
Med15	YHR040W
Med15	YMR270C
Med15	YDL226C
Med15	YGL198W
Med15	YKR081C
Med15	YIL027C
Med15	YPL249C
Med15	YDR210W
Med15	YML096W
Med15	YGL111W
Med15	YPR158W
Med15	YJR137C
Med15	YOR293C-A
Med15	YAR071W
Med15	YCR090C
Med15	YKL215C
Med15	YKR094C
Med15	YNL119W
Med15	YOR232W
Med15	YMR092C
Med15	YOR317W
Med15	YGL070C
Med15	YKL010C
Med15	YDL111C
Med15	YLR052W
Med15	YOL102C
Med15	YPL206C
Med15	YFR024C-A
Med15	YPR110C
Med15	YMR238W
Med15	YNL126W
Med15	YNL162W-A
Med15	YDR012W
Med15	YAR008W
Med15	YLR001C
Med15	YLL051C
Med15	YNL311C
Med15	YAL033W
Med15	YJL081C
Med15	YDL141W
Med15	YOR206W
Med15	YFR016C
Med15	YLL023C
Med15	YGR204W
Med15	YEL038W
Med15	YLR022C
Med15	YEL054C
Med15	YHR196W
Med15	YDR494W
Med15	YLL062C
Med15	YLR288C
Med15	YBR287W
Med15	YMR181C
Med15	YNL148C
Med15	YPL184C
Med15	YML014W
Med15	YLR259C
Med15	YCL040W
Med15	YML105C
Med15	YEL049W
Med15	YDR141C
Med15	YHR121W
Med15	YOR276W
Med15	YBR057C
Med15	YLR034C
Med15	YBL027W
Med15	YPL129W
Med15	YJR059W
Med15	YDR412W
Med15	YMR020W
Med15	YBR196C-B
Med15	YPL068C
Med15	YBR030W
Med15	YDR236C
Med15	YLR264W
Med15	YGR081C
Med15	YHR062C
Med15	YOR306C
Med15	YHR082C
Med15	YDR439W
Med15	YML058W-A
Med15	YBR046C
Med15	YNL110C
Med15	YAL012W
Med15	YNL336W
Med15	YKL206C
Med15	YIR017C
Med15	YJL118W
Med15	YJL172W
Med15	YHL031C
Med15	YPR056W
[truncated: 393 more rows]
