# Supplementary material for: MC EMiNEM Maps the Interaction Landscape of the Mediator
Source: PLoS Comput Biol. 2012 Jun 21;8(6):e1002568. doi: 10.1371/journal.pcbi.1002568 (PMC3380870; doi:10.1371/journal.pcbi.1002568)
Supplement: Dataset S2 — Gene set enrichment analysis. The lists of genes that contribute to the respective TF-Mediator subunit interactions derived from the gene set enrichment analysis (see also Figure 3 and Figure 5). A tab-separated text file, where the first column corresponds to the Mediator subunit, the second column corresponds to the direction of expression change of the respective gene set, the third column corresponds to the interacting TF and the fourth column corresponds to the targets of the TF that are attached to the respective Mediator subunit. (TXT) [file pcbi.1002568.s002.txt]

Mediator subunit	Direction of expression change	Enriched transcription factor	Gene name
Med2	downregulated	TEC1	YDR098C-B
Med2	downregulated	TEC1	YLR084C
Med2	downregulated	TEC1	YDR316W-A
Med2	downregulated	TEC1	YKR041W
Med2	downregulated	TEC1	YBR012W-A
Med2	downregulated	TEC1	YGR038C-A
Med2	downregulated	TEC1	YOL105C
Med2	downregulated	TEC1	YDR316W-B
Med2	downregulated	TEC1	YDR098C-A
Med2	downregulated	TEC1	YAR010C
Med2	downregulated	TEC1	YBR012W-B
Med2	downregulated	TEC1	YGR038C-B
Med2	downregulated	TEC1	YPR158W-A
Med2	downregulated	TEC1	YPR158W-B
Med2	downregulated	YAP6	YML116W
Med2	downregulated	YAP6	YNL180C
Med2	downregulated	YAP6	YNL241C
Med2	downregulated	YAP6	YGR234W
Med2	downregulated	YAP6	YOR049C
Med2	downregulated	YAP6	YNR060W
Med2	downregulated	YAP6	YPR065W
Med2	downregulated	YAP6	YOL151W
Med2	downregulated	YAP6	YKL043W
Med2	downregulated	YAP6	YLR413W
Med2	downregulated	YAP6	YOR028C
Med2	downregulated	YAP6	YGR146C-A
Med2	downregulated	YAP6	YLL052C
Med2	downregulated	YAP6	YJR094C
Med2	downregulated	YAP6	YLL053C
Med2	downregulated	GTS1	YGR027W-A
Med2	downregulated	GTS1	YOL041C
Med2	downregulated	GTS1	YGR027W-B
Med2	downregulated	SUM1	YLR342W-A
Med2	downregulated	SUM1	YLR343W
Med2	downregulated	SUM1	YJR026W
Med2	downregulated	SUM1	YJR027W
Med2	downregulated	SUM1	YMR272W-B
Med2	downregulated	YAP1	YML116W
Med2	downregulated	YAP1	YLR109W
Med2	downregulated	YAP1	YGR234W
Med2	downregulated	YAP1	YBL032W
Med2	downregulated	YAP1	YLR108C
Med2	downregulated	YAP1	YDR011W
Med2	downregulated	YAP1	YMR038C
Med2	downregulated	SWI4	YLR084C
Med2	downregulated	SWI4	YDR501W
Med2	downregulated	SWI4	YLR256W
Med2	downregulated	SWI4	YNL231C
Med2	downregulated	SWI4	YKL096W
Med2	downregulated	SWI4	YKR013W
Med2	downregulated	SWI4	YER145C
Med2	downregulated	SWI4	YKL043W
Med2	downregulated	SWI4	YNL300W
Med2	downregulated	SWI4	YER177W
Med2	downregulated	SWI4	YBL002W
Med2	downregulated	ASH1	YKR041W
Med2	downregulated	ASH1	YDR055W
Med2	downregulated	ASH1	YKL164C
Med2	downregulated	ASH1	YNL300W
Med7C	downregulated	MBP1	YDL003W
Med7C	downregulated	MBP1	YDL227C
Med7C	downregulated	MBP1	YOR342C
Med7C	downregulated	MBP1	YCR065W
Med7C	downregulated	MBP1	YMR179W
Med7C	downregulated	MBP1	YMR199W
Med7C	downregulated	MBP1	YNR009W
Med7C	downregulated	MBP1	YLR104W
Med7C	downregulated	MBP1	YER095W
Med7C	downregulated	MBP1	YMR078C
Med7C	downregulated	MBP1	YHR061C
Med7C	downregulated	MBP1	YPL153C
Med7C	downregulated	MBP1	YER072W
Med7C	downregulated	MBP1	YGR109C
Med7C	downregulated	MBP1	YKL008C
Med7C	downregulated	MBP1	YBL035C
Med7C	downregulated	MBP1	YHR149C
Med7C	downregulated	MBP1	YDR528W
Med7C	downregulated	MBP1	YMR070W
Med7C	downregulated	MBP1	YDR093W
Med7C	downregulated	MBP1	YPL081W
Med7C	downregulated	MBP1	YLR300W
Med7C	upregulated	RPN4	YDL007W
Med7C	upregulated	RPN4	YML007W
Med7C	upregulated	RPN4	YOR007C
Med7C	upregulated	RPN4	YDR427W
Med7C	upregulated	RPN4	YKL145W
Med7C	upregulated	RPN4	YFR010W
Med7C	upregulated	RPN4	YDR151C
Med7C	upregulated	RPN4	YGL013C
Med7C	upregulated	RPN4	YKL210W
Med7C	upregulated	RPN4	YOR157C
Med7C	upregulated	RPN4	YOL038W
Med7N	downregulated	SWI5	YJL078C
Med7N	downregulated	SWI5	YNL327W
Med7N	downregulated	SWI5	YPL157W
Med7N	downregulated	SWI5	YBR158W
Med7N	downregulated	SWI5	YGL028C
Med7N	downregulated	SWI5	YKL185W
Med7N	downregulated	SWI5	YDL179W
Med7N	downregulated	FKH2	YHR032W
Med7N	downregulated	FKH2	YGR108W
Med7N	downregulated	FKH2	YNL173C
Med7N	downregulated	FKH2	YHL028W
Med7N	downregulated	FKH2	YOR315W
Med7N	downregulated	FKH2	YBR158W
Med7N	downregulated	FKH2	YER124C
Med7N	downregulated	FKH2	YLR399C
Med7N	downregulated	FKH2	YHR143W
Med7N	downregulated	FKH2	YGL007C-A
Med7N	downregulated	FKH2	YPR119W
Med7N	downregulated	GLN3	YHR015W
Med7N	downregulated	GLN3	YEL007W
Med7N	downregulated	GLN3	YHL028W
Med7N	downregulated	GLN3	YOR315W
Med7N	downregulated	GLN3	YIL119C
Med7N	downregulated	GLN3	YNL141W
Med7N	downregulated	GLN3	YIR030C
Med7N	downregulated	GLN3	YGL007C-A
Med7N	downregulated	YOX1	YEL032W
Med10Med21	downregulated	INO4	YDR497C
Med10Med21	downregulated	INO4	YER026C
Med10Med21	downregulated	INO4	YGR238C
Med10Med21	downregulated	INO4	YJL168C
Med10Med21	downregulated	INO4	YNL169C
Med10Med21	downregulated	INO4	YHR123W
Med10Med21	downregulated	STB5	YHR163W
Med10Med21	downregulated	STB5	YDR248C
Med10Med21	downregulated	STB5	YHR183W
Med10Med21	upregulated	UME6	YJL102W
Med10Med21	upregulated	UME6	YJL045W
Med10Med21	upregulated	UME6	YBL064C
Med10Med21	upregulated	UME6	YML042W
Med10Med21	upregulated	UME6	YJL103C
Med10Med21	upregulated	UME6	YBL015W
Med10Med21	upregulated	UME6	YAL054C
Med10Med21	upregulated	UME6	YGR067C
Med10Med21	upregulated	UME6	YBR284W
Med10Med21	upregulated	UME6	YMR040W
Med10Med21	upregulated	UME6	YLR295C
Med10Med21	upregulated	UME6	YOR100C
Med10Med21	upregulated	UME6	YGR043C
Med10Med21	upregulated	HSF1	YLR216C
Med10Med21	upregulated	HSF1	YDR171W
Med10Med21	upregulated	HSF1	YGR146C
Med10Med21	upregulated	HSF1	YBL075C
Med10Med21	upregulated	HSF1	YDR377W
Med10Med21	upregulated	HSF1	YBR169C
Med10Med21	upregulated	HSF1	YER103W
Med10Med21	upregulated	HSF1	YBR117C
Med10Med21	upregulated	HSF1	YBR072W
Med10Med21	upregulated	HAP4	YLR038C
Med10Med21	upregulated	HAP4	YDR377W
Med10Med21	upregulated	HAP4	YDR298C
Med10Med21	upregulated	HAP4	YDL067C
Med10Med21	upregulated	HAP4	YHR001W-A
Med10Med21	upregulated	HAP4	YKL016C
Med10Med21	upregulated	HAP4	YLR295C
Med10Med21	upregulated	HAP4	YBL045C
Med10Med21	upregulated	HAP4	YGL191W
Med10Med21	upregulated	SKN7	YDR043C
Med10Med21	upregulated	SKN7	YGR088W
Med10Med21	upregulated	SKN7	YDR453C
Med10Med21	upregulated	SKN7	YNL014W
Med10Med21	upregulated	SKN7	YBR085C-A
Med10Med21	upregulated	SKN7	YGR087C
Med10Med21	upregulated	SKN7	YDR171W
Med10Med21	upregulated	SKN7	YBR053C
Med10Med21	upregulated	SKN7	YNL234W
Med10Med21	upregulated	SKN7	YKL109W
Med10Med21	upregulated	SKN7	YOR313C
Med10Med21	upregulated	SKN7	YNR014W
Med10Med21	upregulated	SKN7	YMR135C
Med10Med21	upregulated	SKN7	YGR052W
Med10Med21	upregulated	SKN7	YLR295C
Med10Med21	upregulated	SKN7	YKL087C
Med10Med21	upregulated	SKN7	YBR066C
Med10Med21	upregulated	SKO1	YKL096C-B
Med10Med21	upregulated	SKO1	YOR316C
Med10Med21	upregulated	SKO1	YDR536W
Med10Med21	upregulated	SKO1	YHR096C
Med10Med21	upregulated	HAP3	YJL145W
Med10Med21	upregulated	HAP3	YHR001W-A
Med10Med21	upregulated	HAP3	YNL009W
